# Supplementary material for: Increased Density of Growth Differentiation Factor-15+ Immunoreactive M1/M2 Macrophages in Prostate Cancer of Different Gleason Scores Compared with Benign Prostate Hyperplasia
Source: Cancers (Basel). 2022 Sep 22;14(19):4591. doi: 10.3390/cancers14194591 (PMC9578283; doi:10.3390/cancers14194591)
Supplement: Supplementary file 1 [file cancers-14-04591-s001.zip]

Archive with 1 entries (1 files):
- cancers-1873035-supplementary.pdf
